# Supplementary material for: Cuidando A Otros: middle-aged and older Latinx-White caregiver disparities in financial distress and health strain in California
Source: Innov Aging. 2025 Dec 10;10(3):igaf137. doi: 10.1093/geroni/igaf137 (PMC12924875; doi:10.1093/geroni/igaf137)
Supplement: igaf137_Supplementary_Data [file igaf137_supplementary_data.zip]

Archive with 2 entries (2 files):
- innage suppl Haro-Ramos, Salas, & Flores Morales.docx
- Suppl_data.zip
